# Supplementary material for: Characterization and Hemocompatibility of α, β, and γ Cyclodextrin-Modified Magnetic Nano-Adsorbents
Source: Int J Mol Sci. 2024 Oct 4;25(19):10710. doi: 10.3390/ijms251910710 (PMC11476827; doi:10.3390/ijms251910710)
Supplement: Supplementary file 1 [file ijms-25-10710-s001.zip]

Archive with 1 entries (1 files):
- ijms-3226089-supplementary.pdf
